# Supplementary material for: The competitive advantage of institutional reward
Source: Proc Biol Sci. 2019 Mar 27;286(1899):20190001. doi: 10.1098/rspb.2019.0001 (PMC6452080; doi:10.1098/rspb.2019.0001)
Supplement: Matlab code flie [file rspb20190001supp2.txt]

% Matlab code starts from here
% The current parameters are for the green curve in Figure 2(b)
c=1; % set initial endowment
n=4; % set group size
w=0.5; % set selection intensity \omega
r=2; % set multiplied factor r
Ci=0:0.001:1; % initialize incentive size C_I , from 0 to 1 with interval 0.001
alpha=0:0.001:1; % initialize ratio of reward \alpha, from 0 to 1 with interval 0.001
u=0:0.001:1; % initialize decision error \mu, from 0 to 1 with interval 0.001
NE=zeros(3,1001); % initialize equilibria of the replicator-mutator equation
for s=1:1001 % Loop 1: set C_I , where C_I = 0.001 ¡Á (s-1)
    for i=101 % Loop 2: set \mu, where \mu = 0.001 ¡Á (i-1)
        for j=501 % Loop 3: set \alpha, where \alpha = 0.001 ¡Á (j-1)
            x=0.9999:-0.0001:0.0001; % set x
            fC=w*(r*c*x*(n-1)/n-c+c*r/n-Ci(s)+alpha(j)*Ci(s)*(1-(1-x).^n)./x)+1-w; % f_C
            fD=w*(r*c*x*(n-1)/n-Ci(s)-(1-alpha(j))*Ci(s)*(1-x.^n)./(1-x))+1-w; % f_D
            F=x.*(1-x).*(fC-fD)+u(i)/2*(1-x)-u(i)/2*x; % dx/dt
            if F(1:9998).*F(2:9999)>0
                NE(1,s)=1;
            else
                X=1-find(F(1:9998).*F(2:9999)<=0)/10000; % find the interior equilibria
                for k=1:size(X,2)
                    NE(k,s)=X(k);
                end
            end
        end
    end
end
fCC=w*(r*c*NE(1,1:1001)*(n-1)/n-c+c*r/n-Ci(1:1001)+alpha(j)*Ci(1:1001).*(1-(1-NE(1,1:1001)).^n)./NE(1,1:1001))+1-w; % fitness for cooperators at the stable (cooperative) equilibrium
fDD=w*(r*c*NE(1,1:1001)*(n-1)/n-Ci(1:1001)-(1-alpha(j))*Ci(1:1001).*(1-NE(1,1:1001).^n)./(1-NE(1,1:1001)))+1-w; % fitness for defectors at the stable (cooperative) equilibrium
frp=fCC.*NE(1,1:1001)+fDD.*(1-NE(1,1:1001)); % group average fitness at the stable(cooperative) equilibrium
plot(0:0.001:1,NE(1,1:1001),'LineWidth',2,'Color','g'); axis([0 1 0 1]); % plot an equilibrium
